# Supplementary material for: Inadvertent Lead Malposition in the Left Heart during Implantation of Cardiac Electric Devices: A Systematic Review
Source: J Cardiovasc Dev Dis. 2022 Oct 20;9(10):362. doi: 10.3390/jcdd9100362 (PMC9604651; doi:10.3390/jcdd9100362)
Supplement: Supplementary file 1 [file jcdd-09-00362-s001.zip]

Archive with 1 entries (1 files):
- jcdd-1950336-supplementary.pdf
